# Supplementary material for: Trial-level characteristics associate with treatment effect estimates: a systematic review of meta-epidemiological studies
Source: BMC Med Res Methodol. 2022 Jun 15;22:171. doi: 10.1186/s12874-022-01650-5 (PMC9202161; doi:10.1186/s12874-022-01650-5)
Supplement: Supplementary file 11 — Additional file 11: Appendix 11. Associations between treatment effect estimates and trial-level characteristics according to different subgroup analyses. [file 12874_2022_1650_MOESM11_ESM.zip]

Archive with 7 entries (7 files):
- Appendix 11-B-1.pdf
- Appendix 11-B-2.pdf
- Appendix 11-B-3.pdf
- Appendix 11-C-1.pdf
- Appendix 11-C-2.pdf
- Appendix 11-C-3.pdf
- Appendix 11-C-4.pdf
