# Supplementary material for: Trial-level characteristics associate with treatment effect estimates: a systematic review of meta-epidemiological studies
Source: BMC Med Res Methodol. 2022 Jun 15;22:171. doi: 10.1186/s12874-022-01650-5 (PMC9202161; doi:10.1186/s12874-022-01650-5)
Supplement: Supplementary file 12 — Additional file 12: Appendix 12. Results of additional subgroup analyses. [file 12874_2022_1650_MOESM12_ESM.zip]

Archive with 14 entries (14 files):
- Appendix 12-B-1.pdf
- Appendix 12-B-2.pdf
- Appendix 12-B-3.pdf
- Appendix 12-B-4.pdf
- Appendix 12-B-5.pdf
- Appendix 12-B-6.pdf
- Appendix 12-B-7.pdf
- Appendix 12-B-8.pdf
- Appendix 12-C-1.pdf
- Appendix 12-C-2.pdf
- Appendix 12-C-3.pdf
- Appendix 12-C-4.pdf
- Appendix 12-C-5.pdf
- Appendix 12-C-6.pdf
